# Supplementary material for: Risk of ptosis following eyelid speculum assisted intravitreal anti-VEGF injections
Source: Graefes Arch Clin Exp Ophthalmol. 2025 Feb 13;263(6):1711–7. doi: 10.1007/s00417-025-06763-3 (PMC12238170; doi:10.1007/s00417-025-06763-3)
Supplement: Supplementary file 1 — Supplementary file1 (XLSX 12 KB) [file 417_2025_6763_MOESM1_ESM.xlsx]

## Sheet: Supp table 1
Risk of Ptosis Following Eyelid Speculum Assisted Intravitreal Anti-VEGF Injections
Efraim Berco 1*; Michael Ostrovsky 1*; Obinna Esomchukwu 2; Ortal Zaks 1; Mor Schlesinger 1; Elkin Jose Cervantes Molina 3; Shalhevet Goldfeather Ben-Zaken 1; Nir Shoham-Hazon 2,3
Supplemental Table 1. Literature review of ptosis following intravitreal injections.
Publication	Year	Country	Study design	nof patients (eyes)	Procedure	Follow-up duration	Ptosis rate	Time to ptosis	Laterality	Comments
Minnella A, et al.	2007	Italy	Single-center, retrospective cohort	29 (35 eyes)	Intravitreal triamcinolone acetonide injection	51 weeks (20 to 72)	4 of 35 (11.4%)	Mean 30 days (20 to 40)	Not reported	Lid speculum used. In 1 patient, ptosis lasted 10 months - then re-occurred within 30 days when the patient was re-treated after 12 months. The authors also metion a previous study of 138 intravitreal injections of gancyclovir in AIDS patients where no ptosis was observed, supporting their hypothesis that ptosis is related to streoid effects on the sympathetic system for Muller's muscle.
Viola F, et al.	2007	Italy	Case report	2 (2 eyes)	Intravitreal triamcinolone acetonide injection	9 and 10 months	2 reported cases	0.5 and 2 months	Both unilateral	No lid speculum used. No prior ocular surgery. 2mm and 4mm upper eyelid ptosis. Ptosis attributed to myopathic effects of the solvent agent used for triamcinolone injection. Authors mentioned that in 96 such cases performed in their clinic, the incidence of ptosis was 25% (24 eyes).
Chan CK, et al.	2012	China	Interventional case series	29 (29 eyes)	High-dose sub-Tenon triamcinolone, intravitreal bevacizumab and focal/grid laser photocoagulation	12 months	5 of 29 (17.2%)	Mean 6 months (3 to 9)	Unilateral	Authors attributed ptosis to sub-Tenon triamcinolone acetonide, particularly as a higher than usual dose and volume were used.
Lee AY, et al.	2024	USA	Single-center, retrospective cohort	1100	Intravitreal anti-VEGF injection (mean 6.8 injections, range 2-30)	12.7 (1-30) months	8 of 444 Injected with speculum - 2.0% 11 of 537 Injected without speculum - 1.8% 52 of 2258 Non-injected controls - 2.3%	Mean 22.4 months (3.3-84)	11 (61.0%) bilateral	Based on diagnostic codes. Most developed bilateral ptosis, despite all but two receiving unilateral injections. Further, 22.0% of patients did not receive injections for over a year prior to ptosis onset. These may imply an unrelated etiology.
VEGF; vascular endothelial growth factor
1 Faculty of Medicine, The Hebrew University of Jerusalem, Department of Ophthalmology, Kaplan Medical Center, Israel 2 Dalhousie University Medical School, Halifax, NS, Canada 3 Miramichi Eye NB Centre of Excellence, Miramichi, NB, Canada
* These authors contributed equally to this work
